# Supplementary material for: Unveiling immunity dynamics: Serological characteristics of antibodies against Japanese encephalitis virus in Guangdong, China
Source: PLoS Negl Trop Dis. 2025 Oct 22;19(10):e0013629. doi: 10.1371/journal.pntd.0013629 (PMC12543178; doi:10.1371/journal.pntd.0013629)
Supplement: S1 Data — (XLSX) [file pntd.0013629.s003.xlsx]

## Sheet: Sheet1
Number	City	Age group	Sex	Age	Year	Immunization	Vaccination type	Negative or Positive(Anti-JEV nAb)	Anti-JEV nAb titers（log2)	ISR	Negative or Positive(Anti-JEV IgG antibodies)	Panbio units	Negative or Positive(Anti-DENV IgG antibodies)
1	3	6	2	56	2018	0	0	1	5.81	3.6117	1	1.62206	0
2	3	6	2	57	2018	0	0	1	3.81	1.50394	0	0.433482	0
3	3	6	1	52	2018	0	0	1	3.81	1.98013	0	1.77588	0
4	3	6	2	51	2018	0	0	1	3.81	1.48729	0	2.22334	0
5	3	6	1	50	2018	0	0	1	6.32	4.04225	1	3.33308	0
6	3	6	1	52	2019	0	0	1	4.32	2.44512	1	0.914668	0
7	3	6	1	58	2019	0	0	1	4.32	1.72794	0	0.759878	0
8	3	6	1	53	2019	0	0	1	5.81	2.94	1	1.04239	0
9	3	6	2	54	2019	0	0	1	4.81	2.65746	1	2.89844	0
10	3	6	1	48	2019	0	0	1	6.81	5.48544	1	3.58042	0
11	3	6	2	41	2019	0	0	1	5.32	3.24667	1	1.823	0
12	3	6	2	51	2019	0	0	1	5.81	2.21277	1	1.06232	0
13	3	6	2	50	2019	0	0	0	2.32	1.46701	0	0.354108	0
14	3	6	1	50	2019	0	0	1	3.81	2.58659	1	6.12475	0
15	3	6	2	41	2019	0	0	0	2.32	1.18182	0	0.262302	0
16	3	6	1	58	2019	0	0	1	6.81	3.07059	1	2.93778	0
17	3	6	2	43	2019	0	0	1	6.81	2.4104	1	0.540499	0
18	3	6	2	43	2019	0	0	1	4.32	2.22013	1	0.847368	0
19	3	6	2	45	2019	0	0	1	5.32	3.82659	1	1.15454	0
20	3	6	2	55	2019	0	0	1	3.81	1.82099	0	1.13895	0
21	3	6	1	50	2019	0	0	0	2.32	2.40364	1	1.42153	0
22	3	6	2	54	2019	0	0	0	2.32	1.86111	0	1.52785	0
23	3	6	2	43	2019	0	0	1	4.32	1.77431	0	1.8641	0
24	3	6	1	58	2019	0	0	1	6.32	2.60807	1	3.20325	0
25	3	6	2	51	2019	0	0	1	3.81	1.48187	0	0.758534	0
26	3	6	1	40	2019	0	0	1	5.32	2.64646	1	1.3612	0
27	3	6	1	43	2019	0	0	1	4.81	1.48454	0	3.5329	0
28	3	6	1	57	2020	0	0	1	5.32	2.75484	1	1.81482	0
29	3	6	1	58	2020	0	0	1	5.81	3.72727	1	5.81618	0
30	3	6	2	50	2020	0	0	1	4.81	3.06044	1	3.62965	0
31	3	6	2	52	2020	0	0	1	6.32	3.26752	1	2.94089	0
32	3	6	2	58	2020	0	0	1	4.81	5.77011	1	3.02587	0
33	3	6	2	51	2020	0	0	1	4.32	3.7037	1	2.23941	0
34	3	6	1	55	2020	0	0	1	5.81	2.2636	1	3.31775	0
35	3	7	2	64	2018	0	0	1	3.81	0.947368	0	2.89454	0
36	3	7	2	72	2018	0	0	1	3.81	2.40183	1	1.21655	0
37	3	7	2	68	2018	0	0	1	4.32	3.33333	1	2.95047	0
38	3	7	1	61	2018	0	0	1	3.32	2.22115	1	2.42035	0
39	3	7	2	68	2018	0	0	1	4.81	2.72414	1	6.17753	0
40	3	7	2	69	2019	0	0	1	3.81	2.76037	1	2.74401	0
41	3	7	2	63	2019	0	0	1	5.81	4.13208	1	7.48621	0
42	3	7	2	74	2019	0	0	1	3.81	1.7697	0	1.02724	0
43	3	7	1	72	2019	0	0	1	5.81	3.12887	1	2.02634	0
44	3	7	1	83	2019	0	0	1	6.32	2.93939	1	6.70182	0
45	3	7	1	80	2019	0	0	1	5.81	1.30072	0	0.773791	0
46	3	7	1	62	2019	0	0	1	5.32	2.61194	1	0.66887	0
47	3	7	2	79	2019	0	0	1	5.81	3.89941	1	7.89529	0
48	3	7	1	78	2019	0	0	1	5.81	2.38182	1	6.19033	0
49	3	7	2	60	2019	0	0	1	5.32	2.39419	1	0.577064	0
50	3	7	2	62	2019	0	0	1	6.32	2.3121	1	1.77054	0
51	3	7	1	66	2019	0	0	1	4.32	1.77059	0	0.773223	0
52	3	7	2	76	2019	0	0	1	5.32	1.72906	0	3.23059	0
53	3	7	1	76	2019	0	0	1	6.81	4.68269	1	2.35145	0
54	3	7	2	82	2019	0	0	1	4.81	5.47727	1	4.4473	0
55	3	4	2	17	2018	0	0	0	2.32	1.2561	0	0.914668	0
56	3	4	2	14	2019	0	0	0	2.32	1.1519	0	0.46437	0
57	3	4	1	18	2019	0	0	1	4.32	1.65116	0	0.337724	0
58	3	4	2	17	2019	0	0	0	2.32	1.11881	0	0.140718	0
59	3	4	1	16	2019	0	0	0	2.32	0.976744	0	0.118036	0
60	3	4	2	15	2019	0	0	1	5.32	4.4186	1	2.93778	0
61	3	4	2	17	2019	0	0	0	2.32	1.01163	0	0.262302	0
62	3	4	2	18	2019	0	0	1	5.81	3.96939	1	2.42559	0
63	3	4	2	18	2019	0	0	0	2.32	1.02727	0	0.160061	0
64	3	4	2	18	2019	0	0	0	2.32	1.01724	0	0.644234	0
65	3	4	2	16	2020	0	0	0	2.32	1.05051	0	1.37752	0
66	3	4	1	17	2020	1	1	1	4.81	1.41667	0	0.919759	0
67	3	4	1	18	2020	0	0	1	5.32	1.98824	0	1.11971	0
68	3	5	1	38	2018	0	0	1	7.32	3.09924	1	1.0907	0
69	3	5	1	24	2018	0	0	0	2.32	1.09756	0	0.545348	0
70	3	5	2	21	2018	0	0	1	5.81	2.66379	1	2.69877	0
71	3	5	1	38	2018	0	0	0	2.32	1.05	0	0.111866	0
72	3	5	2	28	2018	0	0	1	6.81	3.37079	1	1.28646	0
73	3	5	2	26	2018	0	0	1	6.32	4.96552	1	1.25849	0
74	3	5	2	39	2018	0	0	1	5.81	4.46914	1	2.29326	0
75	3	5	2	36	2018	0	0	1	5.81	4.10833	1	2.46106	0
76	3	5	2	28	2018	0	0	1	3.81	1.74359	0	0.223732	0
77	3	5	1	25	2018	0	0	1	4.81	2.56209	1	2.55894	0
78	3	5	1	21	2018	0	0	1	4.81	3.28571	1	2.43309	0
79	3	5	2	24	2018	0	0	1	4.81	1.5619	0	0.349582	0
80	3	5	1	25	2018	0	0	1	4.32	2.45238	1	0.450298	0
81	3	5	1	36	2018	0	0	0	2.32	1.01198	0	0.140718	0
82	3	5	2	29	2018	0	0	1	3.81	1.70303	0	1.78712	0
83	3	5	1	23	2018	0	0	0	2.32	1.03	0	0.0562873	0
84	3	5	2	32	2018	0	0	1	4.32	3.85047	1	5.65687	0
85	3	5	1	31	2018	0	0	1	6.32	2.78417	1	1.29461	0
86	3	5	2	32	2019	0	0	1	5.32	2.42063	1	3.72903	0
87	3	5	1	27	2019	0	0	1	6.81	2.71078	1	2.70179	0
88	3	5	2	22	2019	0	0	1	6.81	3.64567	1	4.39041	0
89	3	5	1	37	2019	0	0	1	7.32	11.4035	1	7.41585	0
90	3	5	2	30	2019	0	0	1	5.32	2.95556	1	3.91197	0
91	3	5	1	22	2019	0	0	1	7.81	6.55396	1	6.70476	0
92	3	5	1	24	2019	0	0	1	4.32	1.33846	0	0.463285	0
93	3	5	1	24	2019	0	0	1	3.32	1.15	0	0.424678	0
94	3	5	1	23	2019	0	0	0	2.32	1	0	0.104921	0
95	3	5	1	34	2019	0	0	1	6.32	3.24848	1	6.72805	0
96	3	5	1	26	2019	0	0	1	5.81	3.06604	1	1.92792	0
97	3	5	1	27	2019	0	0	0	2.32	1.23529	0	0.419683	0
98	3	5	1	29	2019	0	0	1	3.81	1.9403	0	0.813136	0
99	3	5	1	20	2019	0	0	1	5.81	5.07812	1	2.01973	0
100	3	5	2	28	2019	0	0	0	2.32	1.74775	0	0.734445	0
101	3	5	2	20	2019	0	0	0	2.32	1.22222	0	0.157381	0
102	3	5	2	26	2019	0	0	0	2.32	1.20423	0	0.391908	0
103	3	5	2	19	2019	0	0	1	6.32	7.53846	1	4.88296	0
104	3	5	2	21	2019	0	0	0	2.32	1.31034	0	4.28338	0
105	3	5	2	23	2019	0	0	1	3.32	1.33824	0	0.205644	0
106	2	3	2	5	2020	2	1	1	4.81	7.11111	1	2.25802	0
107	2	3	1	5	2020	2	1	1	3.32	2.14159	1	1.30965	0
108	2	3	1	5	2020	2	1	1	4.32	1.42857	0	0.948367	0
109	2	3	2	5	2020	2	1	1	6.32	2.0625	1	0.888153	0
110	2	3	2	5	2020	2	1	1	5.32	2	1	0.767725	0
111	2	3	2	5	2020	2	1	1	4.32	3.14504	1	1.21933	0
112	2	3	2	5	2020	2	1	1	6.32	1.96578	0	1.5505	0
113	2	3	2	6	2020	2	1	0	2.32	1.49505	0	2.46876	0
114	2	3	2	5	2020	0	0	1	4.81	3.63128	1	0.993527	0
115	2	3	2	5	2020	2	1	1	4.32	2.11111	1	0.948367	0
116	2	3	2	5	2020	2	1	1	5.32	2.58333	1	0.978474	0
117	2	3	1	5	2020	2	1	1	4.81	1.60326	0	1.36986	0
118	2	3	1	5	2020	2	1	1	3.32	1.62791	0	0.812886	0
119	2	3	1	5	2020	2	1	1	5.81	2.47134	1	0.842993	0
120	2	3	2	6	2020	2	1	1	4.81	1.70115	0	0.842993	0
121	2	3	2	5	2020	2	1	1	4.81	2.09459	1	0.933313	0
122	2	3	2	6	2020	2	1	0	2.32	1.24419	0	0.812886	0
123	2	3	2	6	2020	2	1	0	2.32	1.15979	0	1.00858	0
124	2	3	1	5	2020	2	1	1	5.32	2.16102	1	0.782779	0
125	2	3	2	5	2020	2	1	1	5.32	2.89655	1	1.24944	0
126	2	3	2	5	2020	2	1	0	2.32	2.23529	1	0.827939	0
127	2	3	1	5	2020	2	1	1	4.32	2.79762	1	0.888153	0
128	2	3	2	5	2020	2	1	0	2.32	1.11515	0	1.17932	0
129	2	3	1	5	2020	2	1	1	3.32	1.28713	0	0.950005	0
130	2	3	2	5	2020	2	1	0	2.32	1.75221	0	1.26449	0
131	2	3	1	5	2020	2	1	0	2.32	1.52542	0	1.46018	0
132	2	3	2	5	2020	2	1	1	4.81	2.77236	1	2.65775	0
133	2	3	2	6	2020	2	1	1	3.32	1.46602	0	0.780134	0
134	2	3	2	6	2020	1	1	1	3.81	2.28302	1	0.978474	0
135	2	3	1	6	2020	2	1	1	5.81	4.1875	1	2.30074	0
136	2	3	1	5	2020	2	1	1	4.32	1.36864	0	0.978474	0
137	2	3	1	6	2020	2	1	0	2.32	1.09581	0	0.80658	0
138	2	3	2	5	2020	2	1	1	4.81	1.62245	0	0.819802	0
139	2	3	1	6	2020	0	0	1	4.81	2.1871	1	0.978474	0
140	2	3	1	6	2020	2	1	0	2.32	1.78889	0	0.912361	0
141	2	3	1	5	2020	2	1	1	3.81	2.85593	1	1.13714	0
142	2	3	2	5	2020	2	1	0	2.32	1.39161	0	0.714021	0
143	2	3	2	6	2020	0	0	1	6.32	4.43	1	0.978474	0
144	2	3	2	6	2020	0	0	0	2.32	1.03409	0	0.793357	0
145	2	3	1	5	2020	2	1	0	2.32	1.13115	0	0.780134	0
146	2	1	1	2	2020	2	1	1	8.32	5.73171	1	2.7947	0
147	2	1	1	2	2020	0	0	1	3.32	1.73571	0	0.904843	0
148	2	1	2	2	2020	0	0	0	2.32	1.56098	0	0.893389	0
149	2	1	1	2	2020	0	0	1	7.32	3.16312	1	1.20264	0
150	2	1	2	1	2020	0	0	0	2.32	1.21277	0	0.652861	0
151	2	1	1	1	2020	0	0	0	2.32	1.40404	0	1.52334	0
152	2	1	1	2	2020	2	1	1	3.81	1.60194	0	0.790306	0
153	2	1	2	1	2020	0	0	0	2.32	1.37864	0	1.31646	0
154	2	1	2	1	2020	0	0	0	2.32	1.26087	0	0.888217	0
155	2	1	1	2	2020	0	0	0	2.32	1.04819	0	0.983383	0
156	2	1	1	1	2020	0	0	0	2.32	1.875	0	0.983383	0
157	2	1	2	1	2020	0	0	1	6.81	3.66667	1	1.64955	0
158	2	1	1	2	2020	0	0	1	7.81	9.73611	1	2.56948	0
159	2	1	1	1	2020	0	0	0	2.32	1.5125	0	0.967522	0
160	2	1	1	1	2020	0	0	0	2.32	1.44595	0	1.14199	0
161	2	1	1	2	2020	1	1	0	2.32	1.21591	0	0.713746	0
162	2	1	1	2	2020	0	0	1	5.81	8.57831	1	6.64577	0
163	2	1	2	2	2020	2	1	1	7.32	11.284	1	4.679	0
164	2	1	1	2	2020	2	1	1	5.81	4.80282	1	0.77719	0
165	2	1	2	1	2020	0	0	0	2.32	1.21782	0	0.793051	0
166	2	1	1	2	2020	2	1	1	6.32	3.56522	1	1.33233	0
167	2	1	1	1	2020	0	0	1	5.81	3.25287	1	1.11027	0
168	2	2	1	4	2020	2	1	1	5.32	2.22581	1	0.77719	0
169	2	2	2	4	2020	2	1	1	3.81	5.86585	1	1.68127	0
170	2	2	1	3	2020	2	1	1	6.81	4.80723	1	1.04683	0
171	2	2	1	4	2020	2	1	1	5.81	2.48077	1	1.15785	0
172	2	2	1	3	2020	2	1	1	6.32	5.24359	1	0.904078	0
173	2	2	1	4	2020	0	0	0	2.32	1.35294	0	0.824773	0
174	2	2	2	3	2020	0	0	1	6.81	5.94928	1	3.26737	0
175	2	2	1	4	2020	2	1	1	3.81	1.09524	0	0.761329	0
176	2	2	1	4	2020	2	1	1	3.32	2.37234	1	0.888217	0
177	2	2	1	4	2020	2	1	1	4.32	4.35294	1	1.64955	0
178	2	2	2	4	2020	2	1	1	4.32	1.64667	0	0.824773	0
179	2	2	2	3	2020	2	1	1	5.81	2.63309	1	0.983383	0
180	2	2	2	4	2020	2	1	1	3.32	3.42391	1	1.15785	0
181	2	2	2	4	2020	2	1	1	4.81	2.73737	1	0.999244	0
182	2	2	2	4	2020	2	1	1	5.81	3.29114	1	1.06269	0
183	2	2	2	4	2020	2	1	1	4.81	2.31034	1	0.967522	0
184	2	2	2	4	2020	2	1	1	4.32	1.60759	0	0.793051	0
185	2	2	1	3	2020	2	1	1	5.81	5.64516	1	1.9509	0
186	2	2	1	3	2020	2	1	1	3.81	2.33333	1	0.824773	0
187	2	2	1	4	2020	2	1	1	5.32	3.52475	1	1.63368	0
188	2	2	1	4	2020	2	1	1	3.81	3.75258	1	2.42674	0
189	2	2	1	4	2020	2	1	1	6.81	1.72483	0	0.951661	0
190	2	2	1	3	2020	2	1	1	7.32	7.65248	1	5.34516	0
191	2	2	2	3	2020	2	1	1	5.32	1.22609	0	0.888217	0
192	2	2	2	3	2020	2	1	1	4.81	3.95082	1	0.840634	0
193	2	2	2	3	2020	2	1	1	3.81	3.65217	1	2.33157	0
194	2	2	2	3	2020	2	1	1	6.32	3.65278	1	1.71299	0
195	2	2	2	3	2020	2	1	1	5.81	3.39423	1	1.36405	0
196	2	2	2	3	2020	2	1	1	5.32	5.63235	1	3.8225	0
197	2	2	1	3	2020	2	1	0	2.32	1.06061	0	0.808912	0
198	2	2	2	3	2020	2	1	1	4.81	3.90164	1	2.4236	0
199	2	2	1	4	2020	2	1	1	4.81	2.03797	1	0.797832	0
200	2	2	1	3	2020	0	0	1	6.32	5.39683	1	1.80641	0
201	2	2	1	3	2020	0	0	1	5.32	2.68	1	2.33328	0
202	2	2	2	4	2020	0	0	1	7.32	4.88889	1	3.28165	0
203	2	2	2	4	2020	2	1	1	5.81	2.07865	1	1.08385	0
204	2	2	2	4	2020	2	1	1	3.81	1.47761	0	1.02363	0
205	2	2	1	4	2020	2	1	1	5.32	1.46377	0	0.727244	0
206	2	2	2	4	2020	2	1	1	4.32	1.71951	0	1.67927	0
207	2	2	2	4	2020	2	1	1	3.32	1.66667	0	1.24293	0
208	2	4	1	9	2020	2	1	0	2.32	0.988235	0	0.674353	0
209	2	4	2	7	2020	2	1	1	4.32	1.37815	0	1.74539	0
210	2	4	2	7	2020	2	1	0	2.32	1.43011	0	0.740466	0
211	2	4	1	7	2020	2	1	0	2.32	1.07955	0	0.687576	0
212	2	4	1	9	2020	0	0	1	3.32	1.35577	0	0.753689	0
213	2	4	2	8	2020	2	1	0	2.32	1.8125	0	1.01814	0
214	2	4	1	7	2020	2	1	1	3.32	1.39394	0	0.753689	0
215	2	4	1	8	2020	2	1	0	2.32	0.936364	0	0.60824	0
216	2	4	2	8	2020	2	1	1	3.32	1.35366	0	0.727244	0
217	2	4	2	9	2020	2	1	1	5.32	1.35246	0	0.793357	0
218	2	4	1	9	2020	0	0	1	7.32	3.50575	1	1.33548	0
219	2	4	2	8	2020	2	1	1	6.81	2.21795	1	0.833025	0
220	2	4	2	7	2020	2	1	1	6.81	4.60274	1	0.793357	0
221	2	4	2	7	2020	2	1	1	6.32	1.81579	0	0.872693	0
222	2	4	1	8	2020	2	1	1	5.81	1.32692	0	0.80658	0
223	2	4	2	7	2020	2	1	1	6.32	3.60714	1	0.753689	0
224	2	4	1	8	2020	2	1	1	3.81	1.58824	0	0.60824	0
225	2	4	2	9	2020	2	1	0	2.32	1.08511	0	0.766912	0
226	2	4	2	7	2020	1	1	0	2.32	0.9875	0	0.621463	0
227	2	4	1	7	2020	2	1	1	3.32	1.21538	0	0.700799	0
228	2	4	2	7	2020	2	1	1	4.81	3.11111	1	1.46771	0
229	2	4	2	15	2020	0	0	1	3.81	1.3875	0	1.49052	0
230	2	4	2	14	2020	0	0	1	3.81	1.1625	0	0.835349	0
231	2	4	2	18	2020	0	0	1	6.81	7.58333	1	4.96296	0
232	2	4	1	18	2020	0	0	1	6.81	6.42254	1	4.81554	0
233	3	3	1	6	2020	2	1	0	2.32	1.21591	0	1.0395	0
234	3	3	1	5	2020	2	1	1	4.81	6.1	1	2.05065	0
235	3	3	1	5	2020	2	1	1	5.81	4.30252	1	2.40438	0
236	3	3	2	5	2020	2	1	1	4.81	2.83465	1	3.76377	0
237	3	3	2	5	2020	0	0	1	3.32	2.60194	1	0.841531	0
238	3	3	1	5	2020	2	1	0	2.32	0.654762	0	0.813789	0
239	3	3	1	5	2020	2	1	0	2.32	1.77064	0	0.758303	0
240	3	3	2	5	2020	2	1	1	4.81	5.63889	1	1.56284	0
241	3	3	1	5	2020	2	1	1	4.81	2.22222	1	0.591846	0
242	3	3	2	5	2020	2	1	1	5.81	1.22258	0	1.30391	0
243	3	3	2	5	2020	2	1	1	4.81	1.1745	0	0.628837	0
244	3	3	1	5	2020	2	1	1	4.81	0.781457	0	0.897017	0
245	3	3	2	5	2020	2	1	1	4.81	0.869198	0	0.758303	0
246	3	3	2	5	2020	2	1	1	5.81	8.90196	1	3.21144	0
247	3	3	2	5	2020	2	1	1	6.81	1.91954	0	1.57048	0
248	3	3	1	5	2020	2	1	1	4.81	4.375	1	2.52687	0
249	3	3	1	5	2020	2	1	1	4.32	1.6087	0	0.583898	0
250	3	3	1	6	2020	2	1	1	4.32	2.74359	1	0.875847	0
251	3	3	1	5	2020	0	0	1	5.32	2.56835	1	0.593965	0
252	3	3	1	6	2020	2	1	1	4.81	2.41327	1	1.89263	0
253	3	3	2	6	2020	0	0	1	5.81	5.03448	1	1.68122	0
254	3	3	1	5	2020	2	1	1	4.81	1.5	0	0.6141	0
255	3	3	2	6	2020	2	1	1	5.81	1.46377	0	0.75504	0
256	3	3	2	5	2020	2	1	1	5.81	1.06566	0	0.714772	0
257	3	3	2	5	2020	2	1	1	6.81	6.44595	1	0.926183	0
258	3	3	1	5	2020	0	0	0	2.32	0.951389	0	0.543629	0
259	3	3	2	6	2020	0	0	0	2.32	2.20792	1	0.624167	0
260	3	3	2	5	2020	2	1	1	3.81	2.22	1	2.63761	0
261	3	3	1	5	2020	0	0	1	3.81	1.72028	0	0.604032	0
262	3	3	2	5	2020	0	0	1	6.81	4.70455	1	5.0034	0
263	3	3	1	6	2020	2	1	1	6.81	1.90476	0	0.926183	0
264	3	3	2	6	2020	2	1	0	2.32	1.25191	0	0.714772	0
265	3	3	2	6	2020	3	1	0	2.32	1.24038	0	0.539754	0
266	3	3	2	6	2020	0	0	1	4.81	1.32323	0	0.630724	0
267	3	3	1	5	2020	2	1	1	4.32	1.61644	0	0.442719	0
268	3	3	2	6	2020	2	1	1	5.81	1.93361	0	1.50403	0
269	3	3	2	5	2020	0	0	1	4.32	1.72642	0	0.442719	0
270	3	3	1	6	2020	1	1	1	5.32	2.33548	1	0.661047	0
271	3	3	2	5	2020	2	1	1	5.81	3.8	1	0.473043	0
272	3	1	2	2	2020	0	0	1	7.32	5.05085	1	3.29805	0
273	3	1	2	1	2020	0	0	1	3.32	0.907143	0	2.05065	0
274	3	1	1	2	2020	0	0	1	7.81	14.1633	1	5.95351	0
275	3	1	1	2	2020	0	0	1	7.32	6.88235	1	3.72678	0
276	3	1	2	2	2020	0	0	1	6.32	4.20312	1	1.06347	0
277	3	2	2	3	2020	2	1	1	5.32	2.39759	1	0.601094	0
278	3	2	1	3	2020	2	1	1	6.32	4.82716	1	1.05423	0
279	3	2	1	4	2020	1	1	0	2.32	1.36207	0	0.527113	0
280	3	2	2	3	2020	2	1	1	5.81	7.375	1	1.24843	0
281	3	2	2	4	2020	2	1	1	3.81	1.49533	0	0.758303	0
282	3	2	1	4	2020	2	1	1	4.32	1.75309	0	0.490123	0
283	3	2	2	3	2020	0	0	1	7.81	9	1	1.21144	0
284	3	2	1	3	2020	0	0	1	4.32	1.79412	0	0.656579	0
285	3	2	1	3	2020	2	1	1	6.81	5.11224	1	1.71081	0
286	3	2	2	4	2020	2	1	1	6.81	3.75342	1	0.776798	0
287	3	2	1	4	2020	0	0	0	2.32	1.1	0	0.517865	0
288	3	2	2	3	2020	1	1	1	4.32	1.59184	0	1.22993	0
289	3	2	2	3	2020	2	1	1	6.81	5.79817	1	3.98571	0
290	3	2	2	4	2020	2	1	1	5.81	1.7807	0	1.7478	0
291	3	2	2	4	2020	2	1	0	2.32	1.31967	0	1.19294	0
292	3	2	2	3	2020	2	1	1	7.81	5.62338	1	0.739808	0
293	3	2	1	3	2020	2	1	1	5.81	3.78512	1	1.26692	0
294	3	2	1	3	2020	1	1	0	2.32	1.77027	0	0.684322	0
295	3	2	2	4	2020	1	1	1	7.32	6.01111	1	0.970998	0
296	3	2	2	4	2020	2	1	1	7.32	2.40449	1	1.27617	0
297	3	2	2	3	2020	1	1	1	3.32	1.40196	0	0.665827	0
298	3	2	2	3	2020	2	1	1	6.81	4.02804	1	2.10845	0
299	3	2	2	4	2020	2	1	1	4.81	4.2	1	0.813789	0
300	3	2	1	3	2020	2	1	1	4.81	3.16923	1	2.37663	0
301	3	2	1	4	2020	0	0	1	4.32	2.32584	1	1.58134	0
302	3	2	1	3	2020	1	1	1	7.81	13.6849	1	0.795293	0
303	3	2	2	3	2020	1	1	1	4.81	2.07576	1	0.767551	0
304	3	2	1	4	2020	2	1	1	6.81	4.37079	1	1.10971	0
305	3	2	1	4	2020	2	1	1	4.81	1.6746	0	1.67382	0
306	3	2	2	3	2020	2	1	1	7.32	3.37647	1	1.52585	0
307	3	2	2	3	2020	2	1	1	6.32	2.90991	1	0.804541	0
308	3	2	1	4	2020	2	1	1	8.32	5.10417	1	3.70473	0
309	3	2	1	4	2020	2	1	1	4.32	1.69925	0	0.583898	0
310	3	2	1	4	2020	2	1	1	5.81	3.53012	1	0.714772	0
311	3	2	1	4	2020	0	0	1	5.81	2.11458	1	0.704704	0
312	3	2	2	4	2020	0	0	1	7.81	8.63366	1	4.99333	0
313	3	2	2	3	2020	0	0	1	6.81	11.1471	1	2.5168	0
314	3	2	1	4	2020	0	0	1	4.81	2.25714	1	0.533562	0
315	3	2	2	3	2020	0	0	1	7.32	6.58333	1	1.44968	0
316	3	4	2	8	2020	2	1	0	2.32	1.33824	0	0.996653	0
317	3	4	2	8	2020	2	1	1	4.81	2.59804	1	0.875847	0
318	3	4	2	7	2020	2	1	1	5.32	1.66456	0	1.20806	0
319	3	4	1	7	2020	2	1	0	2.32	1.09938	0	0.553696	0
320	3	4	1	7	2020	2	1	1	4.32	2.1954	1	1.99331	0
321	3	4	1	7	2020	2	1	1	5.81	1.77419	0	0.775175	0
322	3	4	1	7	2020	2	1	0	2.32	1.17143	0	0.604032	0
323	3	4	1	7	2020	2	1	0	2.32	0.943662	0	0.68457	0
324	3	4	2	7	2020	1	1	1	5.32	1.29655	0	0.533562	0
325	3	4	1	7	2020	1	1	1	4.32	1.36905	0	0.68457	0
326	3	4	1	7	2020	1	1	1	4.81	1.37895	0	0.604032	0
327	3	4	2	7	2020	2	1	1	5.81	1.67647	0	1.38927	0
328	3	4	1	7	2020	2	1	1	6.81	4.84507	1	1.59062	0
329	3	4	1	7	2020	2	1	1	4.81	1.5375	0	0.744973	0
330	3	4	2	8	2020	2	1	1	4.81	1.47541	0	0.533689	0
331	3	4	2	7	2020	2	1	1	4.81	1.91579	0	0.721693	0
332	3	4	2	7	2020	2	1	1	3.81	1.31111	0	0.624659	0
333	3	4	2	9	2020	1	1	1	4.81	1.63158	0	0.836922	0
334	3	4	1	8	2020	2	1	0	2.32	1.09091	0	0.503366	0
335	3	4	1	7	2020	2	1	1	3.81	1.68889	0	0.491237	0
336	3	4	2	8	2020	2	1	0	2.32	0.717391	0	0.479107	0
337	3	4	2	7	2020	2	1	1	6.81	2.7093	1	1.17048	0
338	3	4	2	7	2020	2	1	1	5.32	1.76923	0	0.406332	0
339	3	4	2	8	2020	2	1	1	3.32	1.60204	0	0.485172	0
340	3	4	1	8	2020	2	1	1	4.81	1.21053	0	0.703499	0
341	3	4	2	9	2020	2	1	1	5.81	1.57143	0	0.570077	0
342	3	4	1	8	2020	2	1	1	6.32	1.66304	0	0.491237	0
343	3	4	1	9	2020	1	1	1	6.32	1.64336	0	2.1954	0
344	3	4	2	11	2020	1	1	0	2.32	1.11111	0	0.418461	0
345	3	4	2	13	2020	2	1	1	5.32	3.35514	1	4.99121	0
346	3	4	1	12	2020	2	1	1	7.32	1.65179	0	0.564012	0
347	3	4	1	9	2020	2	1	1	5.81	2.08511	1	0.739887	0
348	3	4	2	10	2020	2	1	0	2.32	1.02247	0	0.448784	0
349	3	4	2	13	2020	0	0	0	2.32	1.03093	0	0.463822	0
350	3	4	1	12	2020	0	0	1	3.32	0.954545	0	0.582245	0
351	3	4	2	9	2020	2	1	0	2.32	1.0297	0	0.523033	0
352	3	4	2	13	2020	0	0	0	2.32	1.16216	0	0.917775	0
353	3	4	1	13	2020	0	0	0	2.32	1.20408	0	0.690799	0
354	3	4	2	11	2020	0	0	1	7.32	2.41379	1	0.898038	0
355	3	4	2	11	2020	2	1	1	4.32	1.07759	0	0.661193	0
356	3	4	2	14	2020	0	0	0	2.32	1.00714	0	0.503366	0
357	3	4	2	18	2020	0	0	1	4.81	1.37391	0	0.564012	0
358	3	4	1	14	2020	0	0	0	2.32	1.09091	0	0.394202	0
359	3	4	2	15	2020	0	0	0	2.32	0.892562	0	0.418461	0
360	3	4	1	16	2020	0	0	0	2.32	0.94382	0	0.369944	0
361	3	4	2	17	2020	0	0	0	2.32	1.27174	0	0.345685	0
362	3	4	2	16	2020	0	0	0	2.32	1.02564	0	0.491237	0
363	3	4	1	17	2020	0	0	1	4.81	1.29592	0	0.624659	0
364	3	4	1	15	2020	0	0	1	3.81	1.11628	0	0.454849	0
365	3	4	1	16	2020	0	0	0	2.32	1.07767	0	0.436655	0
366	3	4	1	14	2020	0	0	0	2.32	0.982759	0	0.800534	0
367	3	4	2	15	2020	0	0	0	2.32	0.986667	0	0.909697	0
368	3	4	2	17	2020	0	0	1	3.32	1.28333	0	0.539754	0
369	3	4	2	18	2020	0	0	1	6.32	5.97727	1	3.11117	0
370	3	4	2	16	2020	0	0	1	5.81	3.20202	1	1.35848	0
371	3	4	2	14	2020	0	0	1	4.81	1.53435	0	0.824792	0
372	3	4	1	18	2020	0	0	0	2.32	1.09659	0	0.473043	0
373	3	4	1	17	2020	0	0	1	6.81	1.28758	0	0.460913	0
374	3	4	1	14	2020	0	0	1	5.81	2.44853	1	1.00673	0
375	3	4	2	15	2020	0	0	1	6.32	3.76699	1	0.836922	0
376	3	4	1	18	2020	0	0	0	2.32	1.09929	0	0.473691	0
377	3	4	1	15	2020	0	0	0	2.32	0.933884	0	0.799353	0
378	3	4	1	17	2020	0	0	1	4.32	1.57692	0	0.562508	0
379	3	4	2	16	2020	0	0	1	3.32	0.931193	0	0.513165	0
380	3	4	1	15	2020	0	0	0	2.32	1.01887	0	0.463822	0
381	3	4	1	14	2020	0	0	0	2.32	1.10909	0	0.582245	0
382	3	4	2	15	2020	0	0	0	2.32	1.91667	0	0.601982	0
383	1	3	1	5	2022	2	1	1	4.81	1.56422	0	4.96604	0
384	1	3	2	5	2022	0	0	0	2.32	1.41406	0	1.78268	0
385	1	3	1	5	2022	0	0	1	5.81	4.02667	1	5.85739	0
386	1	3	2	5	2022	2	1	0	2.32	1.12264	0	1.71902	0
387	1	3	2	5	2022	2	1	1	5.32	4.40323	1	2.67402	0
388	1	3	1	5	2022	2	1	0	2.32	5.18557	1	2.90747	0
389	1	3	2	5	2022	0	0	0	2.32	1.27928	0	2.78014	0
390	1	3	1	5	2022	2	1	1	3.32	1.00671	0	7.34295	0
391	1	3	2	5	2022	2	1	1	6.81	3.89691	1	1.94747	0
392	1	3	1	5	2022	0	0	0	2.32	1.33951	0	1.52801	0
393	1	3	1	5	2022	2	1	1	6.81	7.19753	1	2.97114	0
394	1	3	1	5	2022	2	1	1	5.32	3.91781	1	4.54409	0
395	1	3	1	5	2022	0	0	1	3.81	2.30097	1	2.29701	0
396	1	3	2	5	2022	2	1	1	4.81	2.38947	1	1.62289	0
397	1	3	1	5	2022	2	1	1	3.81	1.35385	0	4.56906	0
398	1	3	1	5	2022	0	0	1	3.81	1.86	0	2.10102	0
399	1	3	2	5	2022	0	0	1	6.32	2.8125	1	2.37192	0
400	1	3	1	5	2022	3	2	0	2.32	1.25926	0	2.49675	0
401	1	3	2	5	2022	2	1	1	3.81	2.29508	1	1.69779	0
402	1	3	1	5	2022	2	1	1	5.81	1.62727	0	1.29457	0
403	1	3	1	5	2022	2	1	1	3.32	1.50495	0	4.51913	0
404	1	3	2	6	2022	2	1	1	4.81	1.64035	0	2.79025	0
405	1	3	2	5	2022	2	1	1	4.32	1.91406	0	2.44682	0
406	1	3	1	5	2022	0	0	1	5.81	1.57988	0	1.89753	0
407	1	3	1	5	2022	0	0	1	5.32	3.40708	1	6.76013	0
408	1	3	1	5	2022	2	1	1	4.81	2.30769	1	4.74116	0
409	1	3	1	6	2022	0	0	1	3.81	5.6646	1	3.33469	0
410	1	3	1	6	2022	0	0	1	3.32	2.46565	1	2.65414	0
411	1	3	2	5	2022	2	1	1	3.81	1.84615	0	4.24209	0
412	1	1	2	1	2022	1	1	0	2.32	1.29114	0	4.914	0
413	1	1	1	1	2022	1	1	1	4.81	1.17808	0	3.44773	0
414	1	1	1	2	2022	0	0	1	7.32	3.84615	1	3.38829	0
415	1	1	1	2	2022	0	0	1	7.81	9.16854	1	7.66823	0
416	1	1	2	1	2022	1	1	0	2.32	1.1875	0	2.15978	0
417	1	1	2	2	2022	2	1	1	6.32	5.71951	1	7.64841	0
418	1	1	1	1	2022	1	1	1	3.81	1.5618	0	3.88365	0
419	1	1	2	1	2022	0	0	1	7.32	3.85965	1	8.7184	0
420	1	1	2	2	2022	2	1	0	2.32	1.04688	0	2.53626	0
421	1	1	1	2	2022	2	1	0	2.32	2.55556	1	3.82421	0
422	1	1	1	1	2022	1	1	0	2.32	1.64894	0	2.73441	0
423	1	1	2	1	2022	1	1	1	3.81	2.37037	1	3.05144	0
424	1	1	1	2	2022	2	1	1	6.81	10.1864	1	3.5468	0
425	1	1	2	2	2022	1	1	1	5.32	2.5119	1	6.12269	0
426	1	1	1	1	2022	1	1	0	2.32	1.3125	0	3.22977	0
427	1	1	1	2	2022	2	1	1	4.32	2.59375	1	2.25886	0
428	1	1	1	2	2022	2	1	1	7.32	10.8387	1	5.33011	0
429	1	1	2	2	2022	1	1	1	3.32	1.89706	0	1.44646	0
430	1	1	1	2	2022	1	1	1	4.32	1.43	0	3.88365	0
431	1	1	2	1	2022	0	0	0	2.32	1.13131	0	2.3183	0
432	1	1	2	2	2022	0	0	1	6.32	3.07792	1	1.80312	0
433	1	1	1	1	2022	0	0	0	2.32	1.70652	0	6.8162	0
434	1	1	1	1	2022	1	1	0	2.32	0.801527	0	4.6366	0
435	1	1	1	2	2022	2	1	1	5.32	1.45833	0	2.67496	0
436	1	1	2	2	2022	2	1	0	2.32	3.22535	1	3.98272	0
437	1	1	2	2	2022	1	1	1	3.32	1.97531	0	4.14124	0
438	1	1	1	2	2022	2	1	1	7.32	9.5098	1	4.7753	0
439	1	1	2	1	2022	1	1	0	2.32	1.36145	0	5.5877	0
440	1	1	1	1	2022	1	1	0	2.32	0.840909	0	2.73769	0
441	1	1	2	2	2022	0	0	1	6.81	5.7027	1	2.35569	0
442	1	1	2	2	2022	0	0	1	5.81	4.83607	1	4.69015	0
443	1	1	1	2	2022	2	1	1	3.81	0.894118	0	1.97368	0
444	1	1	2	2	2022	1	1	1	3.32	0.893443	0	3.96859	0
445	1	1	1	1	2022	1	1	0	2.32	0.622807	0	1.74024	0
446	1	1	1	2	2022	2	1	0	2.32	1.32051	0	3.78839	0
447	1	2	2	3	2022	2	1	1	7.32	2.95789	1	3.14092	0
448	1	2	2	3	2022	2	1	1	5.81	3.01053	1	2.12224	0
449	1	2	1	3	2022	1	1	0	2.32	1.02151	0	2.39688	0
450	1	2	1	3	2022	2	1	1	7.32	5.25	1	2.67402	0
451	1	2	2	3	2022	2	1	1	3.81	1.98947	0	2.14346	0
452	1	2	1	3	2022	2	1	1	6.81	4.8125	1	5.00849	0
453	1	2	1	3	2022	2	1	1	3.81	2.84615	1	4.01977	0
454	1	2	1	4	2022	0	0	0	2.32	1.21649	0	1.69779	0
455	1	2	2	3	2022	2	1	1	6.32	4	1	2.03735	0
456	1	2	2	3	2022	2	1	1	5.81	4.75309	1	3.11969	0
457	1	2	2	3	2022	2	1	1	7.32	2.75824	1	2.67402	0
458	1	2	2	4	2022	2	1	1	4.81	2.77612	1	1.76146	0
459	1	2	1	3	2022	2	1	1	6.81	5.02174	1	4.16958	0
460	1	2	2	4	2022	2	1	1	5.32	2.39286	1	2.64656	0
461	1	2	1	4	2022	2	1	1	5.81	4.35821	1	3.54539	0
462	1	2	1	3	2022	2	1	0	2.32	1.62319	0	1.59792	0
463	1	2	2	3	2022	2	1	0	2.32	5.31169	1	4.6939	0
464	1	2	2	3	2022	2	1	1	4.81	2.37805	1	3.39559	0
465	1	2	1	3	2022	2	1	1	6.81	4.94118	1	4.31938	0
466	1	2	1	3	2022	2	1	1	5.81	4.38235	1	4.26945	0
467	1	2	1	4	2022	0	0	1	4.81	3.36957	1	3.89494	0
468	1	4	2	8	2022	0	0	1	3.32	1.07767	0	2.20044	0
469	1	4	1	12	2022	2	1	0	2.32	1.15556	0	3.90182	0
470	1	4	1	9	2022	0	0	0	2.32	1.22222	0	2.08702	0
471	1	4	1	8	2022	0	0	0	2.32	0.932432	0	1.95091	0
472	1	4	2	10	2022	0	0	0	2.32	1.28378	0	3.69765	0
473	1	4	1	8	2022	0	0	1	3.32	2.71951	1	2.01896	0
474	1	4	2	10	2022	2	1	1	3.81	2.02105	1	1.86017	0
475	1	4	2	9	2022	2	1	1	5.81	4.20408	1	2.88099	0
476	1	4	2	7	2022	0	0	0	2.32	1.34211	0	3.4708	0
477	1	4	1	9	2022	1	1	0	2.32	1.12195	0	2.63146	0
478	1	4	2	10	2022	0	0	0	2.32	1.54369	0	2.17776	0
479	1	4	1	9	2022	0	0	0	2.32	1.01449	0	1.8148	0
480	1	4	1	11	2022	0	0	1	5.81	2.475	1	3.72208	0
481	1	4	1	13	2022	2	1	0	2.32	1.02564	0	1.40456	0
482	1	4	1	18	2022	0	0	1	5.32	5.72527	1	8.28002	0
483	1	4	1	16	2022	0	0	0	2.32	1.1068	0	1.8148	0
484	1	4	1	18	2022	0	0	1	3.81	1.9	0	1.86017	0
485	1	4	1	16	2022	0	0	0	2.32	1.3	0	1.4982	0
486	1	4	2	18	2022	0	0	1	4.81	1.69231	0	1.42797	0
487	1	4	1	15	2022	2	1	0	2.32	2.37324	1	1.58795	0
488	2	6	2	40	2022	0	0	1	3.81	1.35849	0	1.90299	0
489	2	6	2	46	2022	0	0	1	5.32	2.11382	1	7.51915	0
490	2	6	1	43	2022	0	0	1	4.32	2.17978	1	2.34393	0
491	2	6	2	46	2022	0	0	1	3.81	2.4058	1	3.96844	0
492	2	6	1	43	2022	0	0	0	2.32	1.48366	0	1.83337	0
493	2	6	2	40	2022	0	0	1	3.81	1.78512	0	2.73845	0
494	2	6	1	44	2022	0	0	1	4.81	1.97315	0	2.85449	0
495	2	6	2	44	2022	0	0	1	3.81	4.65421	1	2.2511	0
496	2	6	2	44	2022	0	0	1	5.32	3.86765	1	6.17313	0
497	2	6	2	40	2022	0	0	1	3.32	1.65405	0	1.71734	0
498	2	6	1	49	2022	0	0	0	2.32	1.51256	0	2.36714	0
499	2	6	2	40	2022	0	0	1	5.81	3.65934	1	5.59294	0
500	2	6	1	47	2022	0	0	1	3.32	2.10294	1	4.01485	0
501	2	6	2	42	2022	0	0	1	3.81	4.97059	1	2.8777	0
502	2	6	2	48	2022	0	0	1	4.81	3.43269	1	2.71525	0
503	2	6	1	49	2022	0	0	1	3.81	2.02469	1	1.90299	0
504	2	6	2	43	2022	0	0	0	2.32	1.6746	0	2.36714	0
505	2	6	2	54	2022	0	0	1	3.32	1.68681	0	2.51857	0
506	2	6	2	50	2022	0	0	1	4.32	1.92857	0	3.6125	0
507	2	6	2	51	2022	0	0	1	5.32	3.28906	1	3.25633	0
508	2	6	1	59	2022	0	0	1	6.32	3.73585	1	1.80625	0
509	2	6	2	51	2022	0	0	1	4.32	5.03774	1	5.95299	0
510	2	6	2	52	2022	0	0	1	5.32	3.84483	1	2.84929	0
511	2	6	1	58	2022	0	0	1	4.81	1.89565	0	1.62817	0
512	2	6	2	55	2022	0	0	1	5.32	6.52294	1	4.85906	0
513	2	6	2	55	2022	0	0	1	5.81	3.27225	1	2.16241	0
514	2	6	1	48	2022	0	0	1	4.81	3.12903	1	3.81602	0
515	2	6	1	57	2022	0	0	1	4.32	1.40884	0	1.50097	0
516	2	6	2	59	2022	0	0	1	4.81	3.89147	1	2.08609	0
517	2	6	1	55	2022	0	0	1	4.81	4.09565	1	1.98433	0
518	2	6	1	57	2022	0	0	0	2.32	1.08527	0	1.34833	0
519	2	6	1	50	2022	0	0	0	2.32	2.17197	1	8.72596	0
520	2	7	2	63	2022	0	0	1	4.81	8.2	1	4.33799	0
521	2	7	2	62	2022	0	0	1	5.32	4.8961	1	2.49204	0
522	2	7	2	64	2022	0	0	1	5.81	2.54054	1	3.66884	0
523	2	7	2	77	2022	0	0	1	3.81	1.56716	0	1.49984	0
524	2	7	2	63	2022	0	0	1	5.81	3.04444	1	2.99968	0
525	2	7	2	60	2022	0	0	1	6.32	5.21053	1	3.71498	0
526	2	7	2	64	2022	0	0	1	4.81	1.68	0	1.70751	0
527	2	7	2	68	2022	0	0	0	2.32	1.93985	0	1.84596	0
528	2	7	2	63	2022	0	0	1	4.81	4.34752	1	4.33799	0
529	2	7	2	76	2022	0	0	1	3.81	1.37209	0	1.86903	0
530	2	7	1	63	2022	0	0	1	4.81	2.43609	1	1.63829	0
531	2	7	2	66	2022	0	0	0	2.32	2.95082	1	5.07638	0
532	2	7	2	68	2022	0	0	1	5.81	4.34839	1	3.27657	0
533	2	7	1	64	2022	0	0	1	4.81	2.44094	1	2.8843	0
534	2	7	2	60	2022	0	0	1	5.81	9.07273	1	5.39942	0
535	2	7	2	62	2022	0	0	1	4.81	2.39908	1	2.28437	0
536	2	7	1	69	2022	0	0	1	4.32	0.947368	0	2.30744	0
537	2	7	2	63	2022	0	0	1	4.81	3.71765	1	1.70751	0
538	2	7	2	71	2022	0	0	1	6.32	2.03012	1	1.86903	0
539	2	7	1	65	2022	0	0	1	4.32	2.18981	1	1.68443	0
540	2	7	2	60	2022	0	0	0	2.32	0.938865	0	1.31524	0
541	2	7	1	63	2022	0	0	1	4.81	3.37956	1	2.53819	0
542	2	7	2	60	2022	0	0	1	4.81	1.34254	0	1.8921	0
543	2	7	1	63	2022	0	0	1	3.81	1.84324	0	3.2535	0
544	2	7	1	63	2022	0	0	1	4.81	7.58904	1	3.2535	0
545	2	7	2	79	2022	0	0	1	4.81	3.23457	1	3.27657	0
546	2	7	1	61	2022	0	0	1	6.32	3.29064	1	5.3302	0
547	2	7	1	64	2022	0	0	1	4.81	2.66875	1	5.83783	0
548	2	7	2	69	2022	0	0	1	5.32	5.32243	1	8.92981	0
549	2	7	1	65	2022	0	0	1	4.81	3.77	1	4.26877	0
550	2	7	1	71	2022	0	0	1	4.81	3.23837	1	5.28405	0
551	2	7	1	63	2022	0	0	1	4.32	2.95288	1	2.76893	0
552	2	7	2	78	2022	0	0	1	4.81	2.47826	1	3.13812	0
553	2	7	1	76	2022	0	0	1	4.81	3.05263	1	4.93793	0
554	2	7	1	63	2022	0	0	1	5.32	2.81633	1	2.79201	0
555	2	7	1	66	2022	0	0	1	5.81	7.55828	1	1.9844	0
556	2	7	1	65	2022	0	0	1	4.32	1.62434	0	2.33052	0
557	2	7	1	60	2022	0	0	1	4.81	3.27044	1	3.20735	0
558	2	4	2	18	2022	0	0	0	2.32	0.953333	0	1.83169	0
559	2	4	2	18	2022	0	0	0	2.32	1.04211	0	1.62817	0
560	2	4	1	14	2022	0	0	0	2.32	0.965517	0	1.57729	0
561	2	4	1	16	2022	0	0	0	2.32	1.05769	0	1.39921	0
562	2	4	2	18	2022	0	0	0	2.32	1.34783	0	1.85713	0
563	2	4	2	16	2022	0	0	0	2.32	1.02041	0	1.47553	0
564	2	4	1	15	2022	2	1	0	2.32	1.21569	0	1.45009	0
565	2	4	1	18	2022	0	0	1	5.81	4.81	1	7.30131	0
566	2	4	1	18	2022	2	1	0	2.32	1.47541	0	2.08609	0
567	2	4	1	18	2022	2	1	1	4.81	2.46491	1	3.4853	0
568	2	4	1	18	2022	0	0	1	4.32	1.59524	0	2.13697	0
569	2	4	1	18	2022	0	0	1	3.81	1.0678	0	1.60273	0
570	2	4	1	18	2022	0	0	1	6.81	5.46316	1	6.38547	0
571	2	4	1	18	2022	0	0	0	2.32	1.10656	0	2.67121	0
572	2	4	1	18	2022	0	0	0	2.32	1.10769	0	2.62033	0
573	2	4	1	18	2022	0	0	1	8.32	9.2716	1	3.51074	0
574	2	4	1	17	2022	0	0	1	3.81	1.17742	0	1.70449	0
575	2	4	1	18	2022	0	0	0	2.32	1.07353	0	2.06947	0
576	2	4	1	18	2022	0	0	0	2.32	1.26207	0	1.28008	0
577	2	4	1	18	2022	0	0	1	4.32	1.91824	0	2.38949	0
578	2	4	1	18	2022	0	0	1	4.81	2.34746	1	3.58423	0
579	2	4	1	18	2022	0	0	0	2.32	1.51948	0	1.96279	0
580	2	4	1	18	2022	0	0	0	2.32	1.13821	0	1.23741	0
581	2	4	1	18	2022	0	0	0	2.32	0.904762	0	1.23741	0
582	2	4	1	18	2022	0	0	0	2.32	0.953271	0	1.13074	0
583	2	4	1	18	2022	0	0	0	2.32	0.911504	0	1.25875	0
584	2	4	1	17	2022	1	1	1	3.81	1.18519	0	1.23741	0
585	2	4	1	18	2022	2	1	0	2.32	0.975	0	2.53883	0
586	2	4	1	18	2022	0	0	1	5.32	2.0991	1	2.41082	0
587	2	4	1	18	2022	0	0	1	6.81	13.9855	1	6.78443	0
588	2	4	1	18	2022	1	1	0	2.32	1.01626	0	1.28008	0
589	2	4	1	18	2022	0	0	1	3.81	1.29375	0	1.94146	0
590	2	4	1	18	2022	0	0	0	2.32	1.03175	0	3.05086	0
591	2	4	1	18	2022	0	0	0	2.32	1.00893	0	2.88018	0
592	2	4	1	18	2022	0	0	1	3.32	1.15179	0	2.36815	0
593	2	4	1	18	2022	0	0	1	5.32	3.01818	1	6.18706	0
594	2	5	2	22	2022	0	0	0	2.32	1.06316	0	2.46769	0
595	2	5	2	19	2022	0	0	0	2.32	1.00758	0	1.39921	0
596	2	5	1	19	2022	0	0	0	2.32	1.06796	0	5.36786	0
597	2	5	1	19	2022	0	0	0	2.32	1.10526	0	2.34049	0
598	2	5	1	19	2022	0	0	0	2.32	1.03093	0	1.32275	0
599	2	5	1	19	2022	0	0	0	2.32	1.21505	0	1.34409	0
600	2	5	2	25	2022	0	0	0	2.32	1.17172	0	2.17614	0
601	2	5	2	22	2022	0	0	0	2.32	0.989796	0	2.11214	0
602	2	5	2	22	2022	0	0	0	2.32	0.987952	0	1.5361	0
603	2	5	2	23	2022	0	0	0	2.32	1.04167	0	1.94146	0
604	2	5	1	26	2022	0	0	1	5.81	1.91667	0	1.36542	0
605	2	5	2	22	2022	0	0	0	2.32	0.966667	0	1.23741	0
606	2	5	1	29	2022	0	0	1	5.32	1.78313	0	3.28629	0
607	2	5	1	27	2022	0	0	1	4.32	3	1	3.89113	0
608	2	5	2	26	2022	0	0	1	4.81	1.21008	0	1.22984	0
609	2	5	1	27	2022	0	0	1	5.32	1.83117	0	1.45161	0
610	2	5	2	26	2022	0	0	0	2.32	0.940476	0	1.14919	0
611	2	5	1	27	2022	0	0	1	3.81	3.11236	1	2.56048	0
612	2	5	1	23	2022	0	0	1	5.81	5.32353	1	2.17742	0
613	2	5	2	23	2022	0	0	0	2.32	1.05319	0	1.22984	0
614	2	1	1	2	2021	2	1	1	5.32	2.42453	1	8.32729	0
615	2	1	1	1	2021	1	1	0	2.32	1.10169	0	6.18647	0
616	2	1	1	1	2021	1	1	0	2.32	1.17105	0	7.38331	0
617	2	1	2	2	2021	2	1	1	8.32	8.12121	1	3.68586	0
618	2	1	1	2	2021	2	1	1	7.81	10.9231	1	2.96698	0
619	2	1	1	2	2021	2	1	1	4.32	3.09677	1	1.16892	0
620	2	1	1	1	2021	1	1	1	4.32	1.47619	0	0.550079	0
621	2	1	1	2	2021	1	1	0	2.32	1.24299	0	0.330907	0
622	2	1	1	2	2021	0	0	1	6.32	1.60819	0	0.313717	0
623	2	4	1	9	2021	0	0	0	2.32	1.2	0	0.520355	0
624	2	4	1	7	2021	0	0	0	2.32	0.910112	0	0.437273	0
625	2	4	2	7	2021	2	1	1	3.32	1.70115	0	0.669028	0
626	2	4	1	9	2021	2	1	1	3.81	1.7561	0	0.594692	0
627	2	4	1	8	2021	0	0	0	2.32	1.11207	0	0.419782	0
628	2	4	1	9	2021	2	1	1	3.32	1.23438	0	0.476628	0
629	2	4	1	9	2021	1	1	1	3.81	1.43836	0	0.616555	0
630	2	4	1	9	2021	2	1	1	3.81	1.24862	0	0.585946	0
631	2	4	2	8	2021	2	1	1	6.32	2.58333	1	1.34243	0
632	2	4	1	7	2021	2	1	1	3.32	1.44444	0	0.481	0
633	2	4	1	9	2021	2	1	1	5.81	3.16239	1	1.04071	0
634	2	4	2	8	2021	2	1	1	4.81	3	1	0.717128	0
635	2	4	1	9	2021	2	1	1	5.81	4.9058	1	1.88902	0
636	2	4	1	7	2021	2	1	1	6.81	8.49367	1	0.481	0
637	2	4	2	7	2021	2	1	0	2.32	0.958333	0	0.46351	0
638	2	4	2	8	2021	2	1	0	2.32	1.10738	0	0.367309	0
639	2	4	1	7	2021	2	1	1	4.81	11.1316	1	6.38856	0
640	2	4	2	9	2021	2	1	0	2.32	1.06	0	0.358564	0
641	2	4	1	8	2021	2	1	1	5.81	1.65385	0	0.476628	0
642	3	6	2	51	2018	0	0	1	5.81	3.82249	1	10.4315	1
643	3	6	1	56	2018	0	0	0	2.32	2.18012	1	28.6937	1
644	3	6	1	58	2018	0	0	1	4.81	5.27826	1	13.1907	1
645	3	6	2	56	2019	0	0	1	5.81	4.19141	1	33.8524	1
646	3	7	1	74	2018	0	0	1	5.32	3.11905	1	28.9174	1
647	3	7	1	78	2018	0	0	1	4.81	3.46561	1	13.8714	1
648	3	7	2	63	2018	0	0	0	2.32	3.09924	1	22.2474	1
649	3	7	1	75	2018	0	0	1	4.32	2.92692	1	14.3189	1
650	3	7	2	70	2019	0	0	0	2.32	1.45887	0	15.7323	1
651	3	7	2	68	2019	0	0	1	4.81	4.98387	1	27.6089	1
652	3	7	1	65	2019	0	0	1	5.32	3.05641	1	22.9934	1
653	3	7	2	61	2019	0	0	0	2.32	2.68992	1	25.5404	1
654	3	7	2	66	2019	0	0	1	3.81	5.77124	1	30.367	1
655	3	7	1	60	2019	0	0	1	6.81	5.79918	1	36.8569	1
656	3	7	2	69	2019	0	0	1	4.81	5.09677	1	20.7087	1
657	3	7	1	82	2019	0	0	1	5.81	8.93548	1	32.4992	1
658	3	7	1	68	2019	0	0	1	3.81	2.98515	1	20.3415	1
659	3	7	1	99	2019	0	0	1	6.81	4.30178	1	22.0596	1
660	3	7	2	69	2019	0	0	1	4.32	1.11359	0	13.0626	1
661	3	7	2	71	2019	0	0	1	4.81	4.38824	1	14.439	1
662	3	7	2	64	2019	0	0	1	4.81	5.36434	1	18.5314	1
663	3	7	1	65	2019	0	0	1	6.32	5.82468	1	28.2279	1
664	3	7	2	72	2019	0	0	1	5.81	7.63291	1	20.9618	1
665	3	7	1	70	2019	0	0	1	5.81	5.52577	1	29.0147	1
666	3	5	2	24	2018	0	0	1	5.32	4.33333	1	12.6269	1
667	3	5	1	37	2018	0	0	1	7.32	5.60204	1	16.3796	1
668	2	1	1	2	2020	0	0	1	6.81	16.8299	1	15.8927	1
669	2	1	2	2	2020	2	1	1	7.32	39.4189	1	26.5196	1
670	2	1	1	2	2020	0	0	1	5.81	14.0891	1	18.3671	1
671	3	3	2	5	2020	2	1	1	5.81	10.5793	1	9.69148	1
672	3	2	2	4	2020	2	1	1	6.81	21.6777	1	17.2005	1
673	1	1	1	2	2022	2	1	1	7.32	9.23333	1	10.7395	1
674	1	1	1	1	2022	1	1	0	2.32	1.5	0	10.68	1
675	1	1	2	2	2022	2	1	1	7.81	20.8222	1	21.6177	1
676	1	1	2	2	2022	1	1	1	6.81	18.2609	1	17.2326	1
677	1	1	2	2	2022	1	1	1	4.81	15.6887	1	44.8854	1
678	1	1	1	2	2022	0	0	1	6.81	16.6176	1	33.0433	1
679	1	2	1	3	2022	2	1	1	8.32	18.1186	1	18.9092	1
680	1	2	2	3	2022	2	1	1	4.81	2.61728	1	9.06322	1
681	2	6	1	44	2022	0	0	0	2.32	2.40506	1	18.589	1
682	2	6	2	40	2022	0	0	1	3.81	3.27407	1	13.9708	1
683	2	6	2	46	2022	0	0	1	4.81	2.63687	1	12.7408	1
684	2	6	1	46	2022	0	0	1	6.81	15.3011	1	34.9501	1
685	2	6	1	51	2022	0	0	1	4.81	14.2178	1	12.2113	1
686	2	7	2	67	2022	0	0	1	5.81	4.72816	1	12.3448	1
687	2	7	2	62	2022	0	0	1	4.81	7.11111	1	17.6289	1
688	2	1	1	2	2022	2	1	1	7.32	4.98765	1	9.09091	1
689	2	1	1	2	2022	2	1	1	8.32	10.7126	1	12.4251	1
690	2	5	1	19	2022	0	0	1	6.81	6.62687	1	9.23792	1
691	2	1	2	2	2021	2	1	1	6.81	2.34286	1	9.53256	1
